# Supplementary material for: Productive and Qualitative Characteristics of Pasture and Performance of Sheep Grazing on Urochloa Cultivars Under Intermittent Stocking
Source: Animals (Basel). 2025 Jun 17;15(12):1783. doi: 10.3390/ani15121783 (PMC12189936; doi:10.3390/ani15121783)
Supplement: Supplementary file 1 [file animals-15-01783-s001.zip]

Archive with 1 entries (1 files):
- animals-3671966-supplementary.xlsx
