# Supplementary material for: Productive and Qualitative Characteristics of Pasture and Performance of Sheep Grazing on Urochloa Cultivars Under Intermittent Stocking
Source: Animals (Basel). 2025 Jun 17;15(12):1783. doi: 10.3390/ani15121783 (PMC12189936; doi:10.3390/ani15121783)
Supplement: Supplementary file 1 [file animals-15-01783-s001.zip › animals-3671966-supplementary.xlsx]

## Sheet: Table S1
Table S1. Chemical and physical characteristics of the soil (0–20 cm layer) in the experimental area.
pH	P	K	Na	Ca	Mg	Al	H+Al	CEC	BS	Sand	Silt	Clay
H2O
	mg/dm3	- - - - - - - - - - - - cmolc/dm3 - - - - - - - - - - -							%	- - - - - g/kg - - - - -
5.6	3.16	0.05	0.03	0.5	0.3	0.00	1.16	2.04	44	913	51	36
CEC: cation exchange capacity at pH 7; BS: base saturation.

## Sheet: Table S2
Table S2. Chemical composition of the ingredients used in the experimental diet.
Nutritional components	Ingredients
	Ground corn	Soybean meal
Dry matter1	90.28	91.06
Organic matter	98.82	92.23
Mineral matter	1.18	7.77
Neutral detergent fiber	10.34	23.73
Acid detergent fiber	2.62	8.51
Hemicellulose	7.72	15.23
Lignin	0.47	0.05
Crude protein	7.49	50.35
1based on natural matter

## Sheet: Table S3
Table S3. Productive characteristics of the canopy before grazing in four Urochloa cultivars grazed by sheep.
Variable	Marandu	Paiaguás	Xaraés	Ipyporã	SEM
Canopy height (cm)	41.6	44.7	43.5	44.6	1.13
Light interception (%)	80.2	80.6	74.9	85.5	3.23
Leaf area index	2.38	2.40	2.11	2.50	0.19
Forage mass (kg DM/ha)	3776.2b	3215.9b	3642.7b	4670.3a	277.08
Leaf blade mass (kg DM/ha)	1575.8ab	1327.0b	1753.7ab	1842.0a	156.43
Stem mass (kg DM/ha)	1237.2b	1225.4b	1102.3b	1581.1a	99.89
Dead material (kg DM/ha)	963.3ab	663.5b	786.6b	1247.2a	127.16
Leaf blade-to-stem ratio	1.29ab	1.09b	1.61a	1.24ab	0.13
SEM, standard error of the mean. Means followed by different letters in the row differ according to the Tukey test (P<0.05).

## Sheet: Table S4
Table S4. Productive characteristics of the canopy after grazing in four Urochloa cultivars grazed by sheep.
Variable	Marandu	Paiaguás	Xaraés	Ipyporã	SEM
Canopy height (cm)	21.99b	24.15a	21.86b	23.77a	0.45
Light interception (%)	43.9	30.8	38.6	46.8	5.24
Leaf area index	0.83	0.68	0.67	0.56	0.10
Forage mass (kg DM/ha)	2341.9a	1804.2b	2292.8a	2661.3a	159.25
Leaf mass (kg DM/ha)	452.0	431.5	417.0	472.3	52.72
Stem mass (kg DM/ha)	1069.8a	837.8ª	970.2a	1052.7a	79.06
Dead material (kg DM/ha)	820.0b	534.9c	905.6ab	1136.3a	93.08
Leaf blade-to-stem ratio	0.43	0.52	0.47	0.39	0.06
SEM, standard error of the mean. Means followed by different letters differ according to the Tukey test (P<0.05).

## Sheet: Table S5
Table S5. Chemical composition of the canopy before grazing in four Urochloa cultivars grazed by sheep.
Variables (% of MS)	Marandu	Paiaguás	Xaraés	Ipyporã	SEM
Leaf blade
ash	8.84	7.61	7.78	7.59	0.56
Neutral detergent fiber	55.56b	58.52ab	62.5a	64.18a	1.71
Acid detergent fiber	35.03	31.78	33.65	32.62	1.20
Acid detergent lignin	6.72a	7.34ª	4.66b	6.37a	0.54
Crude protein	10.54	9.25	10.24	9.04	1.15
Stem
ash	7.63	6.70	7.83	7.05	0.71
Neutral detergent fiber	69.35	73.37	71.10	72.79	1.31
Acid detergent fiber	41.54	45.53	41.83	42.43	1.59
Acid detergent lignin	10.06a	11.36a	7.46b	9.53ab	0.58
Crude protein	5.45	4.55	5.50	4.78	0.88
SEM, standard error of the mean. Means followed by different letters differ according to the Tukey test (P<0.05).

## Sheet: Table S6
Table S6. Ingestive behavior and performance of Santa Inês sheep grazing on Urochloa pastures.
Variables	Marandu	Paiaguás	Xaraés	Ipyporã	SEM
Forage disappearance (%)	39.3	41.8	38.4	37.1	3.83
Leaf allowance (kg DM/100 kg LW)	5.36ab	6.76a	6.16a	3.93b	1.28
Grazing time (min/day)	332.5b	370.8a	327.5b	358.3ab	9.28
Idling time (min/day)	632.5	574.2	560.8	600.8	25.19
Rumination time (min/day)	441.7	443.3	518.3	464.2	20.01
Bite rate (bites/min)	19.50	20.52	20.16	19.63	0.82
Total weight gain (kg/animal)	9.27	9.02	9.95	9.50	1.08
Stocking rate (AU 30 kg/ha)	8.22b	8.40b	9.74b	17.59a	1.06
Average daily gain (g/animal)	76.6	83.2	70.8	68.0	7.66
Average gain per area (g/ha)	650.8b	865.5b	791.6b	1319.5a	83.63
SEM, standard error of the mean. Means followed by different letters in the row differ according to the Tukey test (P<0.05).
